# Supplementary material for: The Association between Exposure to Residential Indoor Volatile Organic Compounds and Measures of Central Arterial Stiffness in Healthy Middle-Aged Men and Women
Source: Int J Environ Res Public Health. 2022 Jan 16;19(2):981. doi: 10.3390/ijerph19020981 (PMC8776238; doi:10.3390/ijerph19020981)
Supplement: Supplementary file 1 [file ijerph-19-00981-s001.zip]

Archive with 1 entries (1 files):
- ijerph-1522548-supplementary.pdf
